# Supplementary material for: Long-Term LDL-Apheresis Treatment and Dynamics of Circulating miRNAs in Patients with Severe Familial Hypercholesterolemia
Source: Genes (Basel). 2023 Aug 1;14(8):1571. doi: 10.3390/genes14081571 (PMC10454435; doi:10.3390/genes14081571)
Supplement: Supplementary file 1 [file genes-14-01571-s001.zip]

Archive with 1 entries (1 files):
- genes-2508047-supplementary.pdf
